# Supplementary material for: Improvement of culture conditions for long-term in vitro culture of Plasmodium vivax
Source: Malar J. 2015 Aug 5;14:297. doi: 10.1186/s12936-015-0815-z (PMC4524445; doi:10.1186/s12936-015-0815-z)
Supplement: Aditional file 1. — Parasite density of P. vivax cultured with different sources of reticulocytes in 7 days. Reticulocytes purified from peripheral blood (red line), cord blood (blue line) and hematopoietic stem cell (green line) were used to cultured fresh isolates of P. vivax (11 isolates). Reticulocytes were added to the cultures daily at a final 4% and the parasite density was determined for 7 days from Giemsa-stained thick smears (1 µl packed cells). Each line represents average parasite density from 7 days obtained from 11 P. vivax isolates. [file 12936_2015_815_MOESM1_ESM.xlsx]

## Sheet: Sheet1
Supplementary data 1
Parasite density of P. vivax cultured with different sources of reticulocytes in 7 days. Reticulocytes purified from peripheral blood (red line), cord blood (blue line) and hematopoietic stem cell (green line) were used to cultured fresh isolates of P. vivax (11 isolates). Reticulocytes were added to the cultures daily at a final 4% and the parasite density was determined for 7 days from Giemsa-s…
