# Supplementary material for: Improvement of culture conditions for long-term in vitro culture of Plasmodium vivax
Source: Malar J. 2015 Aug 5;14:297. doi: 10.1186/s12936-015-0815-z (PMC4524445; doi:10.1186/s12936-015-0815-z)
Supplement: Aditional file 2. — Gametocyte density of P. vivax cultured with different sources of reticulocytes in 7 days. Reticulocytes purified from peripheral blood (red line), cord blood (blue line) and hematopoietic stem cell (green line) were used to cultured fresh isolates of P. vivax (11 isolates). Reticulocytes were added to the cultures daily at a final 4% and the gametocyte density was determined for 7 days from Giemsa-stained thick smears (1 µl packed cells). Each line represents average parasite density from 7 days obtained from 11 P. vivax isolates. Cord blood-reticulocytes has highly expression of fetal hemoglobin but still shown better support gametocyte production in some parasite isolates (VKTS33, VKBT59, VKBT63, and VKBT81). [file 12936_2015_815_MOESM2_ESM.xlsx]

## Sheet: Sheet1
Supplementary data 2
Gametocyte density of P. vivax cultured with different sources of reticulocytes in 7 days. Reticulocytes purified from peripheral blood (red line), cord blood (blue line) and hematopoietic stem cell (green line) were used to cultured fresh isolates of P. vivax (11 isolates). Reticulocytes were added to the cultures daily at a final 4% and thegametocyte density was determined for 7 days from Giems…
Female and male gametocyte appeared on day 28 of the culture supplemented with cord blood-reticulocytes (RC).
