# Supplementary material for: Improvement of culture conditions for long-term in vitro culture of Plasmodium vivax
Source: Malar J. 2015 Aug 5;14:297. doi: 10.1186/s12936-015-0815-z (PMC4524445; doi:10.1186/s12936-015-0815-z)
Supplement: Aditional file 3. — The RT-QMAL result of P. vivax from in vitro cultures. The RT-QMAL was performed from 50 µl packed cells of parasite cultures. The standard curve was generated from assay-specific control plasmid at concentration of 102-106 copies/reaction. The total RNA of P. falciparum was used as a positive control. Three out of thirty isolates were positive for RT-QMAL, VKTS38, VKP7, and VKBT139 [file 12936_2015_815_MOESM3_ESM.xlsx]

## Sheet: Sheet1
Supplementary data 3
The RT-QMAL result of P. vivax from in vitro cultures. The RT-QMAL was performed from 50 µl packed cells of parasite cultures. The standard curve was generated from assay-specific control plasmid at concentration of 102-106 copies/reaction. The total RNA of P. falciparum was used as a positive control. Three out of thirty isolates were positive for RT-QMAL, VKTS38, VKP7, and VKBT139.
Sample	Cq	Starting Quantity (SQ)	Culture period
Standard_P1000000	23.13	1000000
Standard_P100000	26.21	100000
Standard_P10000	29.02	10000
Standard_P1000	33.16	1000
Standard_P100	36.25	100
Standard_P10	39.27	10
Positive control_PF0.01	15.64	1.47033e+08
VKTS38	37.2	46.607	>26 months
VKP7	36.12	99.1192	>20 months
VKBT139	36.96	55.043	>7 months
